# Supplementary material for: Bidirectional associations between influenza and COVID-19 vaccination: a systematic review and meta-analysis
Source: Front Public Health. 2026 Jun 17;14:1756985. doi: 10.3389/fpubh.2026.1756985 (PMC13319041; doi:10.3389/fpubh.2026.1756985)
Supplement: Supplementary file 2 [file Table_1.XLSX]

## Sheet: Sheet1
	search term(s)	Pubmed	Embase	Cochrane	Web of Science	APA PsycInfo	CINHAL	Scopus
#1	Influenza	130266	231236	11030	285870	3281	21349	252886
#2	Antiinfluenza	3558	4458	170	1039	21	279	291
#3	Flu Vaccine	1164	65003	1050	25969	216	1105	9603
#4	Influenza Vaccine	14835	74346	6690	85899	717	4122	80644
#5	influenza vaccination	12396	55991	6663	60932	977	4570	59656
#6	Influenza virus Vaccine	30	388	107	19999	23	251	44188
#7	LAIV vaccine	38	777	167	924	4	36	739
#8	Flu Mist	124	49724	51	206	2	5	16
#9	CAIV-T vaccine	4	39	42	66	0	3	38
#10	Trivalent Live Attenuated Influenza Vaccine	49	461	126	674	3	25	429
#11	Influenza Virus Vaccine	911	64756	2722	61863	23	251	44188
#12	Afluria	32	49730	18	42	1	8	187
#13	Flu shot	345	796	78	976	130	641	706
#14	Flu shots	160	331	77	918	125	641	706
#15	#1 OR #2 OR #3 OR #4 OR #5 OR #6 OR #7 OR #8 OR #9 OR #10 OR #11 OR #12 OR #13 OR #14	131133	168435	9580	289278	3975	22928	255944
#16	COVID-19 vaccine	18629	81410	3523	101774	2141	7337	85843
#17	2019 Novel Coronavirus Vaccines	2	4697	124	6390	1	1	5719
#18	2019-nCoV Vaccine	28	63270	#VALUE!	4122	128	984	1404
#19	2019-nCoV Vaccines	5	28176	#VALUE!	4122	128	984	1404
#20	COVID 19 Vaccine	18629	78980	3526	101813	2118	7337	85881
#21	COVID-19 Vaccine	18629	81410	3523	101784	2141	7337	85843
#22	COVID-19 Virus Vaccine	4	66808	932	59107	26	25	33818
#23	COVID-19 Virus Vaccines	1	36942	918	59107	26	25	33818
#24	COVID19 Vaccine	62	77783	75	1900	2118	7337	883
#25	COVID19 Vaccines	29	71408	73	1900	2118	7337	883
#26	COVID19 Virus Vaccine	296	66791	22	1189	26	25	407
#27	COVID19 Virus Vaccines	202	36921	22	1189	26	25	407
#28	Coronavirus Disease 2019 Vaccine	286	72864	1356	52426	2118	7337	65443
#29	Coronavirus Disease 2019 Vaccines	128	62928	1314	52426	2118	7337	65443
#30	Coronavirus Disease 2019 Virus Vaccine	297	34432	440	45556	26	25	28707
#31	Coronavirus Disease 2019 Virus Vaccines	202	33326	429	45556	26	25	28707
#32	Coronavirus Disease-19 Vaccine	13	530	17	2009	88	6	668
#33	Coronavirus Disease-19 Vaccines	3	509	17	2009	88	6	668
#34	SARS Coronavirus 2 Vaccines	3	56323	1341	59055	241	0	60077
#35	SARS-CoV-2 Vaccine	3365	68539	2110	75364	129	984	68247
#36	SARS-CoV-2 Vaccines	2229	61085	2106	75364	128	984	68247
#37	SARS2 Vaccine	1	53499	2	63	35	0	34
#38	SARS2 Vaccines	1	54	2	63	39	0	34
#39	#16 OR #17 OR #18 OR 19 OR #20 OR #21 OR #22 OR #23 OR #24 OR #25 OR #26 OR #27 OR #28 OR #29 OR #30 OR #31 OR #32 OR #33 OR #34 OR #35 OR #36 OR #37 OR #38	23508	28942	3049	109906	2239	8330	95499
#40	#15 AND #39	1318	3531	331	8848	156	407	9876
